# Supplementary material for: ITGB6-Knockout Suppresses Cholangiocarcinoma Cell Migration and Invasion with Declining PODXL2 Expression
Source: Int J Mol Sci. 2021 Jun 11;22(12):6303. doi: 10.3390/ijms22126303 (PMC8231266; doi:10.3390/ijms22126303)
Supplement: Supplementary file 1 [file ijms-22-06303-s001.zip]

Archive with 1 entries (1 files):
- ijms-1202883-supplementary.pdf
